# Supplementary material for: Establishment of Immune Biobank for Vaccine Immunogenicity Prediction Using In Vitro and In Silico Methods Against Porcine Reproductive and Respiratory Syndrome Virus
Source: Vaccines (Basel). 2025 Oct 14;13(10):1052. doi: 10.3390/vaccines13101052 (PMC12567839; doi:10.3390/vaccines13101052)
Supplement: Supplementary file 1 [file vaccines-13-01052-s001.zip]

Archive with 1 entries (1 files):
- vaccines-3891876-supplementary.pdf
